# Supplementary material for: Anti-Inflammatory Pharmacological Mechanism Mediated by the Conversion of Glycosides to Aglycones in Fangfeng (Saposhnikoviae Radix) in Rheumatoid Arthritis Models Based on Serum Metabolomics, Network Pharmacology, and Molecular Docking
Source: Int J Mol Sci. 2025 Jul 23;26(15):7088. doi: 10.3390/ijms26157088 (PMC12346335; doi:10.3390/ijms26157088)
Supplement: Supplementary file 1 [file ijms-26-07088-s001.zip]

Archive with 1 entries (1 files):
- ijms-3743469-supplementary.pdf
